# Supplementary material for: Novel Crosslinking System for Poly-Chloroprene Rubber to Enable Recyclability and Introduce Self-Healing
Source: Polymers (Basel). 2021 Sep 29;13(19):3347. doi: 10.3390/polym13193347 (PMC8512348; doi:10.3390/polym13193347)
Supplement: Supplementary file 1 [file polymers-13-03347-s001.zip]

Archive with 1 entries (1 files):
- polymers-1392812-supplementary.pdf
